# Supplementary material for: Examining the condition-specific antisense transcription in S. cerevisiae and S. paradoxus
Source: BMC Genomics. 2014 Jun 25;15(1):521. doi: 10.1186/1471-2164-15-521 (PMC4082610; doi:10.1186/1471-2164-15-521)
Supplement: Supplementary file 1 — Additional file 1: Sense-antisense pairs with inverse expression patterns. (XLSX 106 KB) [file 12864_2013_6192_MOESM1_ESM.xlsx]

## Sheet: DataDescription
Trend_MLtoES or HS
The first character represents the trend of sense RNA; the second character represents the trend of antisense RNA. "d", down-regulated; "u", up-regulated; "N", no anti-correlated expression

## Sheet: 1.5fold_Sp
Sense	Antisense	ScES/ScML_S	ScHS/ScML_S	ScES/ScML_AS	ScHS/ScML_AS	Trend_MLtoES	Trend_MLtoHS	Anticorrelated trend
YBR092C	ncR0121	0.265283	0.307302	3.04009	2.35021	du	du	both
YBR181C	ncR0138	0.20995	0.156645	3.81061	6.23814	du	du	both
YDL130W	ncR0279	0.333612	0.402166	3.04313	3.1951	du	du	both
YDL040C	YDL041W	0.621899	0.223149	10.5713	12.6255	du	du	both
YDL014W	ncR0304	0.0626743	0.0415419	6.75116	4.03084	du	du	both
YDR212W	ncR0370	0.341951	0.0971533	13.5627	80.3964	du	du	both
YDR233C	ncR0380	0.571301	0.658452	2.19935	7.47362	du	du	both
YDR418W	ncR0505	0.17345	0.129032	9.43217	3.21822	du	du	both
YDR471W	ncR0516	0.123767	0.0458924	3.23125	6.46956	du	du	both
YER110C	ncR0625	0.0958889	0.0895466	7.85026	1.82565	du	du	both
YGL123W	ncR0791	0.0894824	0.101761	4.78895	3.94275	du	du	both
YGL120C	ncR0792	0.0613751	0.0282017	13.4535	5.75502	du	du	both
YGR054W	ncR0863	0.466574	0.103896	4.00721	23.9053	du	du	both
YGR079W	ncR0874	0.291393	0.0911097	12.4148	2.86158	du	du	both
YGR240C	ncR0956	0.192059	0.393274	4.82738	5.31937	du	du	both
YHL011C	ncR1018	0.217027	0.133528	3.40976	4.64365	du	du	both
YHR030C	ncR1043	0.45691	0.299115	2.16279	3.6514	du	du	both
YHR031C	ncR1043	0.648539	0.242692	2.16279	3.6514	du	du	both
YHR032W,YHR032W-A	ncR1044	0.450358	0.61762	10.4845	2.77959	du	du	both
YJR129C	YJR128W	0.592316	0.185884	2.01035	3.1948	du	du	both
YKL090W	ncR1488	0.524512	0.320016	5.81222	2.54023	du	du	both
YKL072W	ncR1490	0.200013	0.616905	12.1013	8.43592	du	du	both
YKR099W	ncR1545	0.182829	0.10574	1.55545	2.02047	du	du	both
YLL045C	ncR1566	0.0590118	0.167255	7.15439	503.671	du	du	both
YLR063W	ncR1613	0.163032	0.078768	2.61441	2.04289	du	du	both
YLR172C	ncR1663	0.29714	0.322638	4.17136	2.0783	du	du	both
YLR342W-A,YLR343W	ncR1732	0.50812	0.454361	8.8458	3.29281	du	du	both
YLR355C	ncR1739	0.394905	0.118553	3.22741	4.3262	du	du	both
YLR363W-A	ncR1742	0.193432	0.022473	9.59416	1.58301	du	du	both
YML119W	ncR1788	0.59992	0.0536228	52.0972	9.50564	du	du	both
YML074C	ncR1794	0.36595	0.319241	2.03847	1.77772	du	du	both
YMR006C	YMR007W	0.462549	0.179704	4.14388	8.34165	du	du	both
YMR016C	ncR1837	0.212965	0.315691	1.70448	2.58833	du	du	both
YMR146C	ncR1902	0.632843	0.431073	27.5555	2.88739	du	du	both
YMR177W	ncR1923	0.531871	0.277638	4.92341	3.00922	du	du	both
YMR194W	ncR1931	0.218432	0.109702	4.06366	8.88414	du	du	both
YMR205C	ncR1940	0.162994	0.327903	5.72802	12.3811	du	du	both
YMR266W	ncR1962	0.462411	0.497807	4.46858	4.10585	du	du	both
YMR301C	ncR1973	0.623891	0.173836	2.85428	9.01742	du	du	both
YMR318C	ncR1981	0.611594	0.473473	3.07902	5.55151	du	du	both
YNL023C	ncR2041	0.553508	0.352908	4.13696	11.1868	du	du	both
YNL016W	ncR2047	0.651275	0.300311	9.49567	114.691	du	du	both
YOL121C	ncR2112	0.121306	0.253142	20.2057	3.31947	du	du	both
YOR143C	ncR2189	0.412204	0.161036	8.72881	2.72478	du	du	both
YOR271C	snR8	0.462632	0.476358	2.61164	3.98407	du	du	both
YOR307C	ncR2225	0.370362	0.161186	2.39533	1.75409	du	du	both
YOR346W	ncR2239	0.276234	0.27069	13.9502	22.5344	du	du	both
YPL266W	ncR2284	0.0890175	0.120357	8.55008	10.7478	du	du	both
YPL249C-A	ncR2293	0.192361	0.289015	2.30658	31.0297	du	du	both
YMR317W	ncR1979	0.349633	1.69498	3.02292	0.577108	du	ud	both
YBR098W	YBR099C	1.51701	0.64034	0.459383	40.7967	ud	du	both
YGL068W	ncR0809	6.41294	0.0737727	0	3.76113	ud	du	both
YGR009C	ncR0841	1.80597	0.586941	0.492677	126.386	ud	du	both
YGR286C	ncR0980	3.07405	0.614821	0	15.6891	ud	du	both
YKL053C-A	ncR1510	7.39989	0.244699	0.654757	3.0631	ud	du	both
YBR033W	ncR0090	43.1668	1.51717	0.522105	0.620625	ud	ud	both
YDR039C	ncR0326	1.61131	260.794	0.303066	0.182106	ud	ud	both
YHR096C	ncR1073	16.0607	8.32214	0.18083	0.108226	ud	ud	both
YHR215W	ncR1148	1.79228	1.60124	0.173338	0.149027	ud	ud	both
YLL025W	ncR1574	7.45054	1.81838	0.560584	0.101055	ud	ud	both
YOL157C	ncR2094	6.56525	27.7088	0.543323	0.417858	ud	ud	both
YOR003W	ncR2136	24.1461	4.44947	0.156011	0.205652	ud	ud	both
YOR020W-A	ncR2148	13.1356	9.15929	0.251521	0.611815	ud	ud	both
snR18,YAL003W	ncR0022	0.101822	0.838224	2.2488	20.3674	du	N	es
YBL027W	ncR0066	0.147278	0.0905402	2.27399	0.287848	du	N	es
YBR082C	ncR0112	0.368375	1.80977	1.58251	3.0329	du	N	es
YBR141C	YBR141W-A	0.182121	0.0581665	2.15588	1.18589	du	N	es
YDL148C	ncR0274	0.0309245	0.0143997	3.57382	0.918062	du	N	es
YDL129W	ncR0279	0.285448	1.16418	3.04313	3.1951	du	N	es
YDR020C	ncR0314	0.252145	0.0280204	4.91376	0.0627524	du	N	es
YDR033W	ncR0319	0.383695	0.163415	1.79568	0.464463	du	N	es
YDR218C	ncR0372	0.638486	8.14989	3.09912	0.731406	du	N	es
YDR222W	ncR0373	0.508569	0.289073	4.02693	1.4235	du	N	es
YDR222W	ncR0374	0.508569	0.289073	5.23322	0.46113	du	N	es
YDR398W	ncR0497	0.0793079	0.0403074	7.43016	0.483616	du	N	es
YDR522C	ncR0524	0.10547	0.726126	3.41942	5.05154	du	N	es
YER049W	ncR0600	0.123662	0.0440889	1.56066	0.995573	du	N	es
YER056C-A	ncR0607	0.14417	0.177699	5.07096	0.563488	du	N	es
YER060W	ncR0610	0.150742	0.224045	11.3509	1.23934	du	N	es
YER060W-A	ncR0610	0.433093	0.589273	11.3509	1.23934	du	N	es
YGL254W	ncR0743	0.477163	0.841786	2.55755	5.11765	du	N	es
YGL133W	ncR0785	0.574934	0.627305	3.41912	1.18105	du	N	es
YGR192C	ncR0935	0.0584966	2.10431	1.5871	18.9579	du	N	es
YGR254W	ncR0967	0.441363	2.07445	3.89252	5.66206	du	N	es
YGR260W	ncR0972	0.397241	0.622871	2.3428	1.03477	du	N	es
YHR094C	ncR1071	0.0520767	0.169583	1.58111	0.243129	du	N	es
YHR179W	ncR1106	0.429595	1.68078	3.70148	2.36195	du	N	es
YIL132C	ncR1170	0.364381	0.104491	1.62283	0.26631	du	N	es
YIL103W	ncR1183	0.0478363	0.0335306	1.96745	1.13973	du	N	es
YIL090W	ncR1189	0.600336	0.125844	4.35583	0.621192	du	N	es
YIL009W	ncR1229	0.555137	0.206682	3.03952	0.456737	du	N	es
YJR094W-A	ncR1385	0.244777	0.178668	3.72291	0.477384	du	N	es
YKL139W	ncR1471	0.496693	0.139492	2.10052	1.04798	du	N	es
YKL051W	ncR1511	0.32066	0.976661	3.71481	1.40505	du	N	es
YKL027W	ncR1520	0.243673	0.085388	1.73597	0.33013	du	N	es
YKR102W	ncR1546	0.155524	0.271345	1.59187	1.08863	du	N	es
YLR073C	ncR1615	0.0191043	0.0234851	2.88748	0.147867	du	N	es
YLR074C	ncR1615	0.135892	0.0753506	2.88748	0.147867	du	N	es
YLR108C	ncR1630	0.15513	2.12235	1.78983	4.04592	du	N	es
YLR340W	ncR1729	0.0985642	0.162117	1.73767	1.44177	du	N	es
YLR341W	ncR1729	0.120216	0.369566	1.73767	1.44177	du	N	es
YLR342W-A,YLR343W	ncR1733	0.50812	0.454361	6.00669	1.29634	du	N	es
YLR407W	ncR1755	0.579293	0.0927876	2.72095	0.852449	du	N	es
YLR437C	ncR1772	0.252161	4.09774	3.45135	7.51484	du	N	es
YML058W-A	ncR1801	0.287545	5.44118	1.51365	1.53014	du	N	es
YMR001C	ncR1822	0.52491	0.275173	3.0631	0.340231	du	N	es
YMR121C	ncR1888	0.500416	0.826725	11.9074	7.24451	du	N	es
YMR177W	ncR1924	0.531871	0.277638	6.1063	1.18948	du	N	es
YMR177W	ncR1925	0.531871	0.277638	2.17669	0.975376	du	N	es
YMR259C	ncR1961	0.187582	0.0893619	3.97338	1.34113	du	N	es
YNL238W	ncR1994	0.633954	0.211889	2.97191	1.27484	du	N	es
YNL204C	ncR1999	0.510066	2.47234	3.56062	1.99625	du	N	es
YNL095C	ncR2020	0.367353	0.157643	1.65093	0.988547	du	N	es
YNL087W	ncR2022	0.531789	0.314807	3.16757	1.36997	du	N	es
YNR003C	YNR003W-A	0.144427	0.14986	1.79335	0.0172319	du	N	es
YOL141W	ncR2108	0.349431	0.0899779	4.60829	0.445726	du	N	es
YOL047C	ncR2125	0	23.262	1.63787	20.3766	du	N	es
YOR051C	ncR2161	0.280528	1.01298	2.422	5.38235	du	N	es
YOR236W	ncR2216	0.595605	1.0068	4.06084	8.64521	du	N	es
YOR306C	ncR2223	0.121048	0.270669	1.93039	0.820885	du	N	es
YOR387C	ncR2260	0.36216	1.45916	2.07579	6.23983	du	N	es
YBL050W	ncR0057	2.13261	1.26515	0.447813	0.838209	ud	N	es
YBL049W,YBL048W	ncR0057	10.1339	19.1332	0.447813	0.838209	ud	N	es
YBR026C	ncR0088	11.4099	1.18112	0.108079	2.24524	ud	N	es
YBR036C	TLC1	1.93943	1.43423	0.375549	0.300469	ud	N	es
YBR282W	ncR0158	4.43786	0.10525	0.65238	0.270843	ud	N	es
YCL049C	ncR0190	4.05592	2.08838	0.0475235	224.521	ud	N	es
YDL226C	ncR0259	1.79395	0.436957	0.341367	0.535884	ud	N	es
YDL215C	ncR0261	83.5384	1.93647	0.495967	0.992168	ud	N	es
YDL194W	ncR0267	5.08832	1.21945	0	5.21242	ud	N	es
YDL137W	ncR0277	2.95755	0.47442	0.0504717	0.444731	ud	N	es
YDR003W,YDR003W-A	ncR0308	2.26746	4.60012	0.109267	152.123	ud	N	es
YDR014W-A	ncR0312	1.52798	1.37397	0.6304	0.340379	ud	N	es
YDR043C	ncR0334	6.49466	7.19538	0.139684	1.68505	ud	N	es
YDR118W,YDR118W-A	ncR0356	1.90738	0.462863	0.505652	1.20422	ud	N	es
YER057C	ncR0609	3.0098	0.929444	0.394029	0.618331	ud	N	es
YGL136C	ncR0782	2.22987	0.209443	0.246032	0.20394	ud	N	es
YGL037C	ncR0826	2.10105	19.2835	0	5.56848	ud	N	es
YGR008C	ncR0841	8.30981	77.8508	0.492677	126.386	ud	N	es
YGR037C	ncR0852	2.13797	1.2537	0.353767	1.18714	ud	N	es
YGR189C	ncR0933	1.57886	0.694567	0.290892	2.88955	ud	N	es
YGR241C	ncR0957	1.82321	0.891768	0.260051	2.1467	ud	N	es
YGR248W	ncR0960	4.77363	58.9293	0.384257	66.1374	ud	N	es
YGR250C	ncR0962	34.4217	73.7313	0.526528	1.6372	ud	N	es
YHR008C	ncR1034	5.77531	5.35807	0.655131	7.10971	ud	N	es
YIL041W	ncR1214	2.533	0.798596	0.103366	1.89932	ud	N	es
YIR018W	ncR1236	2.7879	0.749189	0.254299	0.903208	ud	N	es
YJL149W	ncR1306	3.55544	4.13264	0.593912	7.90978	ud	N	es
YJR095W	ncR1388	6499.29	2.07749	0.496484	2.5325	ud	N	es
YJR096W	ncR1388	50.6655	47.0427	0.496484	2.5325	ud	N	es
YKL061W	ncR1508	9.71033	3.50979	0.182198	0.92865	ud	N	es
YKL052C	ncR1510	2.94999	1.02048	0.654757	3.0631	ud	N	es
YKL032C	tV(AAC)K2	1.92588	1.08979	0	9.54379	ud	N	es
YLR047C	ncR1605	2.92903	0.880474	0.302728	2.27576	ud	N	es
YLR113W	ncR1632	1.63703	1.423	0.249102	3.99878	ud	N	es
YLR265C	ncR1700	1.84586	0.312606	0.147961	0.216522	ud	N	es
YLR266C	ncR1700	1.72157	0.727233	0.147961	0.216522	ud	N	es
YLR308W	ncR1714	22.4388	9.23988	0.268611	0.870036	ud	N	es
YLR454W	tl(AAU)L2	1.80894	1.31421	0.0409885	6.28758	ud	N	es
YMR136W	ncR1897	3.25509	1.24802	0.00411682	2.47151	ud	N	es
YMR140W	ncR1901	1.5426	3.49639	0.516844	0.940999	ud	N	es
YMR194C-B,YMR194C-A	ncR1932	20.4538	2.90762	0.415296	1.39519	ud	N	es
YOL015W	ncR2129	2.99023	47.6005	0.367217	15.0369	ud	N	es
YOR097C	ncR2171	1.86959	0.514934	0.139973	0.095543	ud	N	es
YPR002W	tF(GAA)P1	108.002	2.29061	0.31876	27.0539	ud	N	es
YPR138C	tN(GUU)P	31.6918	0.668479	0.171444	32.7444	ud	N	es
YAL039C	ncR0017	5.36516	0.475309	8.59812	2.93062	N	du	hs
YAL007C	tP(UGG)A	1.21884	0.266631	7.15212	1.98339	N	du	hs
YAR014C	tA(UGC)A	2.13213	0.185776	3.95814	281.774	N	du	hs
YAR033W	ncR0032	1.72638	0.575714	9.59853	2.66566	N	du	hs
YAR033W	ncR0033	1.72638	0.575714	2.95495	3.89532	N	du	hs
YBL089W	ncR0054	2.59735	0.256492	2.23913	1.62548	N	du	hs
YBL081W	ncR0056	0.226808	0.0392464	1.28902	3.35625	N	du	hs
YBL014C	ncR0070	0.382805	0.181293	1.21046	25.9704	N	du	hs
YBL003C	ncR0074	0.785444	0.472044	4.23808	35.1058	N	du	hs
YBR014C	ncR0081	1.26422	0.410884	3.79442	16.7855	N	du	hs
YBR021W	ncR0085	0.146751	0.375526	0.998273	1.89426	N	du	hs
YBR031W	ncR0089	0.691843	0.213183	4.47985	1.52128	N	du	hs
YBR037C	ncR0091	23.6595	0.572181	32.857	3.35695	N	du	hs
YBR038W	ncR0092	0.84872	0.641793	72.2311	3.55601	N	du	hs
YBR057C	ncR0101	1.70467	0.266152	11.1565	2.33629	N	du	hs
YBR085W	ncR0114	0.0355172	0.443129	0.054452	4.97645	N	du	hs
YBR086C	ncR0119	0.91455	0.56903	0.926867	11.9921	N	du	hs
YBR109W-A,YBR110W	ncR0126	1.81971	0.481653	1.76917	2.47776	N	du	hs
YBR197C	ncR0146	1.21284	0.508547	0.485386	1.98109	N	du	hs
YBR198C	ncR0146	0.655673	0.252553	0.485386	1.98109	N	du	hs
YBR213W	ncR0153	2.06556	0.632492	13.1529	6.3945	N	du	hs
YBR239C	ncR0155	0.771939	0.0949332	2.22475	2.00262	N	du	hs
YDL198C	ncR0265	4.22562	0.194647	5.93293	5.50431	N	du	hs
YDL155W	ncR0273	1.31374	0.329782	10.4483	4.67559	N	du	hs
YDL112W	ncR0282	0.211515	0.0978596	1.48294	2.63624	N	du	hs
YDL077C	ncR0286	1.59571	0.541168	15.5414	6.20539	N	du	hs
YDL075W	snR63	0.137042	0.269676	0.296775	1.79503	N	du	hs
YDL057W	ncR0288	2.89159	0.434919	1.84503	1.54246	N	du	hs
YDL055C	ncR0289	0.703329	0.142397	7.42485	14.099	N	du	hs
YDL048C	ncR0293	5.58289	0.51165	10.0408	3.99929	N	du	hs
YDL047W	ncR0295	1.05062	0.378223	5.87308	4.26616	N	du	hs
YDR007W	YDR008C	6.51515	0.346588	31.396	3.37912	N	du	hs
YDR051C	ncR0340	1.39799	0.236461	1.51421	2.52387	N	du	hs
YDR071C	ncR0342	0.931238	0.37401	4.29918	23.5277	N	du	hs
YDR075W	ncR0345	0.742706	0.0610209	5.26956	3.53638	N	du	hs
YDR099W	ncR0352	2.7647	0.473396	4.31144	10.4194	N	du	hs
YDR131C	ncR0357	1.27177	0.620043	4.75855	3.22915	N	du	hs
YDR132C	ncR0358	2.44593	0.65581	1.79019	2.09448	N	du	hs
YDR135C	ncR0361	1.52039	0.472535	2.35882	5.58915	N	du	hs
YDR135C	ncR0362	1.52039	0.472535	3.00545	5.45481	N	du	hs
YDR307W	ncR0468	1.07363	0.234285	1.46019	3.84876	N	du	hs
YDR437W,YDR438W	ncR0512	1.88603	0.33912	2.19246	4.07663	N	du	hs
YDR532C	ncR0527	2.02572	0.0943834	8.01979	1.76064	N	du	hs
YEL064C	ncR0551	8.79357	0.135112	19.498	22.0821	N	du	hs
YEL063C	ncR0551	0.943405	0.186373	19.498	22.0821	N	du	hs
YEL062W	ncR0552	1.64774	0.418826	1.62969	4.13877	N	du	hs
YEL020W-A	RPR1	3.34882	0.203691	1.54038	46.9936	N	du	hs
YEL013W	ncR0567	1.13403	0.399321	2.2331	82.3655	N	du	hs
YER027C	ncR0594	0.940892	0.41282	7.00557	4.68464	N	du	hs
YER028C	ncR0594	0.863631	0.519069	7.00557	4.68464	N	du	hs
YER039C,YER039C-A	YER038W-A	19.9813	0.633706	11.0274	7.69742	N	du	hs
YER055C	ncR0605	1.33811	0.46777	3.18959	11.9698	N	du	hs
YER063W	ncR0611	3.08018	0.488518	3.94566	6.00008	N	du	hs
YER089C	ncR0621	1.22745	0.310279	1.00458	1.93547	N	du	hs
YER102W	ncR0624	0.12485	0.193528	0.939645	16.4892	N	du	hs
YER132C	snR4	0.354656	0.422342	0.64811	2.58654	N	du	hs
YER137C	SCR1	0.895221	0.630312	0.724622	8.44001	N	du	hs
YER145C	ncR0640	2.33725	0.321711	21.2036	1.95142	N	du	hs
YER151C	tV(AAC)E2	0.528444	0.364319	1.0577	11.7733	N	du	hs
YER157W	ncR0645	1.06776	0.446383	0.0356202	8.74088	N	du	hs
YER158C	ncR0648	2.85649	0.355369	2.5677	12.7105	N	du	hs
YER164W	ncR0652	0.707406	0.28535	0.566323	1.51744	N	du	hs
YER186C	ncR0658	4.59302	0.627349	1.89791	2.98613	N	du	hs
YFL027C	ncR0689	0.815653	0.431342	9.91858	2.89559	N	du	hs
YFL017W-A	ncR0696	3.09617	0.439062	17.7521	24.0913	N	du	hs
YFR006W	tF(GAA)F	1.01061	0.27854	0	9.02825	N	du	hs
YFR016C	ncR0710	2.26597	0.653564	3.24831	44.7495	N	du	hs
YFR045W	ncR0720	4.43486	0.364807	3.02822	11.0531	N	du	hs
YGL255W	ncR0743	11.998	0.192144	2.55755	5.11765	N	du	hs
YGL226W	tV(AAC)G3	13.0371	0.618887	80.9954	50.0075	N	du	hs
YGL200C	ncR0760	2.1128	0.549852	0.81107	3.35708	N	du	hs
YGL171W	ncR0771	0.032555	0.0264639	0.67478	2.57356	N	du	hs
YGL131C	ncR0786	2.32748	0.390798	3.92258	4.75322	N	du	hs
YGL121C	ncR0792	67.4851	0.450645	13.4535	5.75502	N	du	hs
YGL097W	ncR0798	1.34978	0.151435	2.00131	1.85736	N	du	hs
YGL097W	ncR0799	1.34978	0.151435	4.21897	20.6228	N	du	hs
YGL095C	ncR0802	2.41311	0.316372	7.42945	22.3591	N	du	hs
YGL087C	snR10	1.85275	0.614147	1.29791	1.59154	N	du	hs
YGL068W	ncR0810	6.41294	0.0737727	3.63426	2.13429	N	du	hs
YGL067W	ncR0810	1.36739	0.394538	3.63426	2.13429	N	du	hs
YGL039W	ncR0825	1.57123	0.331873	1.91458	2.10123	N	du	hs
YGL029W	ncR0830	0.0374505	0.115275	0	30.4989	N	du	hs
YGL008C	YGL007W	0.409421	0.486439	0.766089	13.0689	N	du	hs
YGL007C-A	YGL007W	0.268934	0.253331	0.766089	13.0689	N	du	hs
YGL004C	ncR0839	2.71702	0.307051	1.95835	3.61268	N	du	hs
YGR007W	ncR0840	1.00269	0.527912	1.68861	11.7912	N	du	hs
YGR024C	ncR0847	0.896141	0.134804	0.0168437	4.56374	N	du	hs
YGR028W	ncR0849	3.91773	0.481151	2.05641	1.84718	N	du	hs
YGR029W	ncR0849	3.95317	0.135538	2.05641	1.84718	N	du	hs
YGR029W	tD(GUC)G2	3.95317	0.135538	0.810991	12.0542	N	du	hs
YGR044C	ncR0859	6.37481	0.518251	1.4634	8.64382	N	du	hs
YGR049W	ncR0861	1.83022	0.463831	3.57805	16.3924	N	du	hs
YGR049W	YGR050C	1.83022	0.463831	5.56705	29.3006	N	du	hs
YGR123C	ncR0903	0.208593	0.0408109	0.436521	26.8425	N	du	hs
YGR124W	ncR0906	0.856723	0.528216	5.45654	3.27609	N	du	hs
YGR125W	ncR0907	1.04463	0.530194	4.14782	3.2175	N	du	hs
YGR140W	ncR0910	1.54207	0.629749	3.57052	77.0141	N	du	hs
YGR147C	ncR0912	2.0165	0.302593	2.60587	88.1013	N	du	hs
YGR147C	ncR0913	2.0165	0.302593	3.39444	7.53658	N	du	hs
YGR163W	tR(UCU)G2	1.82195	0.410546	1.13015	263.211	N	du	hs
YGR168C	ncR0924	1.62194	0.322111	0.847473	1.89674	N	du	hs
YGR177C	YGR176W	0.801553	0.582275	3.00917	19.8474	N	du	hs
YGR177C	ncR0927	0.801553	0.582275	2.98255	2.34204	N	du	hs
YGR188C	ncR0931	1.62468	0.608928	0.975598	28.3836	N	du	hs
YGR193C	ncR0935	1.90285	0.347575	1.5871	18.9579	N	du	hs
YGR199W	ncR0938	1.72437	0.260342	1.31783	3.39369	N	du	hs
YGR204W	ncR0942	3.66956	0.640647	1.48733	1.56906	N	du	hs
YGR217W	ncR0946	0.39214	0.335358	0.212199	7.32268	N	du	hs
YGR247W	ncR0958	3.32157	0.613238	8.54225	61.0526	N	du	hs
YGR266W	ncR0974	2.67728	0.316217	4.27572	2.42435	N	du	hs
YHL040C	ncR1006	0.731682	0.216063	61.1695	1.76325	N	du	hs
YHR048W	ncR1051	1.20743	0.498824	2.83892	2.04619	N	du	hs
YHR085W	ncR1063	0.0523359	0.0405491	1.44627	10.2739	N	du	hs
YHR086W	ncR1063	2.33373	0.568234	1.44627	10.2739	N	du	hs
YHR086W	ncR1064	2.33373	0.568234	2.59781	29.628	N	du	hs
YHR091C	ncR1067	2.5009	0.0919755	5.41555	3.04634	N	du	hs
YHR098C	ncR1076	1.09887	0.499263	2.33504	49.2539	N	du	hs
YHR100C	ncR1077	3.8626	0.644867	4.78218	13.5366	N	du	hs
YHR141C	snR32	0.178492	0.140383	1.14733	6.78984	N	du	hs
YHR154W	ncR1095	1.37924	0.116298	2.76596	6.29128	N	du	hs
YHR154W	ncR1096	1.37924	0.116298	6.13444	70.9805	N	du	hs
YHR156C	snR71	1.08564	0.256625	0.4962	3.31407	N	du	hs
YHR156C	ncR1097	1.08564	0.256625	0.844921	7.63158	N	du	hs
YHR172W	YHR173C	1.40512	0.272675	1.12962	8.29923	N	du	hs
YHR175W,YHR175W-A	ncR1102	3.63061	0.485126	11.2677	1.96648	N	du	hs
YIL083C	ncR1197	1.59462	0.4022	6.94993	22.5659	N	du	hs
YIL052C	ncR1208	0.0909909	0.220291	0	6.77332	N	du	hs
YIL040W	ncR1214	0.920593	0.374697	0.103366	1.89932	N	du	hs
YIL002C	ncR1231	1.22543	0.369977	1.29237	1.8688	N	du	hs
YJL187C	ncR1289	2.17301	0.554512	3.42364	2.07493	N	du	hs
YJL173C	ncR1293	1.45925	0.24283	3.25158	3.96386	N	du	hs
YJL162C	ncR1298	0.728498	0.532905	1.75197	30.015	N	du	hs
YJL158C	ncR1303	1.14255	0.318643	0.774444	4.13945	N	du	hs
YJL157C	ncR1304	1.61752	0.0488412	2.62784	1.58172	N	du	hs
YJL156C	ncR1304	1.26314	0.224224	2.62784	1.58172	N	du	hs
YJL146W	ncR1307	3.00488	0.340624	1.44927	3.82507	N	du	hs
YJL145W	ncR1307	0.909088	0.238881	1.44927	3.82507	N	du	hs
YJL133W	ncR1309	0.955926	0.0950344	2.58266	3.60529	N	du	hs
YJL128C	YJL127W-A	1.34446	0.423789	1.60492	2.001	N	du	hs
YJL104W	snR37	3.37541	0.25473	1.23401	11.0323	N	du	hs
YJL092W	ncR1327	1.24384	0.391877	0	3.4623	N	du	hs
YJL047C	ncR1337	1.42907	0.2488	20.1951	2.98503	N	du	hs
YJL006C	tM(CAU)J2	0.643817	0.100955	0	104.907	N	du	hs
YJR047C	ncR1372	0	0.445697	0	5.63383	N	du	hs
YJR076C	ncR1379	1.27624	0.614396	0.117003	7.90339	N	du	hs
YJR105W	ncR1392	1.52265	0.56627	4.9758	8.20256	N	du	hs
YJR120W	ncR1398	8.22248	0.560932	29.1163	14.4586	N	du	hs
YJR130C	ncR1402	3.27912	0.627739	19.5633	15.7479	N	du	hs
YKL186C	ncR1446	0.927412	0.487904	43.556	19.6092	N	du	hs
YKL186C	ncR1447	0.927412	0.487904	136.361	31.6963	N	du	hs
YKL183W	ncR1448	0.709041	0.411549	6.02709	2.90443	N	du	hs
YKL149C	ncR1469	0.622626	0.561287	0.965815	11.259	N	du	hs
YKL128C	ncR1472	0.816282	0.517814	2.73463	2.83901	N	du	hs
YKL096W-A	ncR1482	1.69222	0.416668	2.94129	2.29555	N	du	hs
YKL069W	ncR1497	1.14469	0.462508	4.708	3.67463	N	du	hs
YKL068W	tH(GUG)K	0.479301	0.121123	0.123429	30.6578	N	du	hs
YKL054C	ncR1509	0.62851	0.340868	0.213071	2.94179	N	du	hs
YKL041W	ncR1514	1.98286	0.325666	2.44315	4.00152	N	du	hs
YKL022C	ncR1522	1.73967	0.619202	3.68366	3.93866	N	du	hs
YKR013W	YKR012C	3.06029	0.158869	2.95027	1.80373	N	du	hs
YKR013W	ncR1526	3.06029	0.158869	4.26492	2.89882	N	du	hs
YKR017C	ncR1530	1.16599	0.5207	1.44301	1.60792	N	du	hs
YKR056W	ncR1540	0.16095	0.1302	0.419895	11.3996	N	du	hs
YKR061W	snR42	0.668509	0.216564	4.83791	1.53407	N	du	hs
YLL038C	ncR1567	1.19562	0.294232	2.53587	5.39661	N	du	hs
YLL036C	ncR1568	0.838093	0.208049	0.897765	3.908	N	du	hs
YLL001W	ncR1585	7.16868	0.380359	5.90743	1.75839	N	du	hs
YLR014C	YLR013C	0.215937	0.352021	0.446051	1.57632	N	du	hs
YLR024C	ncR1593	1.42688	0.599271	6.29374	2.71617	N	du	hs
YLR028C	snR30	1.37441	0.485818	3.0598	13.8312	N	du	hs
YLR055C	ncR1611	2.36081	0.361682	5.88916	1.93172	N	du	hs
YLR095C	ncR1624	1.184	0.591546	2.0816	1.51451	N	du	hs
YLR130C	ncR1643	0.841958	0.30072	3.75584	2.82213	N	du	hs
YLR139C	ncR1648	2.57989	0.349821	10.4892	1.79665	N	du	hs
YLR163C	ncR1659	2.32234	0.595473	20.4006	31.3104	N	du	hs
YLR170C	ncR1663	1.97646	0.611798	4.17136	2.0783	N	du	hs
YLR199C	ncR1670	1.04879	0.234778	1.28452	3.93381	N	du	hs
YLR214W	ncR1673	8.67557	0.123303	2.77518	12.2208	N	du	hs
YLR214W	ncR1674	8.67557	0.123303	12.3584	1.7403	N	du	hs
YLR246W	ncR1688	1.98354	0.46456	10.8056	8.88404	N	du	hs
YLR272C	ncR1703	0.739259	0.269974	2.11495	2.45381	N	du	hs
YLR278C	YLR279W	1.33838	0.340878	15.1056	5.16591	N	du	hs
YLR294C,YLR295C	ncR1708	7.65428	0.426441	16.7152	3.53417	N	du	hs
YLR310C	ncR1715	0.836033	0.445484	1.77242	9.01508	N	du	hs
YLR318W	ncR1716	0.816753	0.103343	1.844	1.63537	N	du	hs
YLR378C	ncR1746	1.07538	0.404322	12.7728	9.42294	N	du	hs
YLR424W	ncR1768	1.13824	0.0885323	3.24829	6.57333	N	du	hs
YLR424W	ncR1769	1.13824	0.0885323	2.98439	6.113	N	du	hs
YLR426W	ncR1771	2.61277	0.445549	5.58614	2.90138	N	du	hs
YML112W	ncR1789	1.57191	0.481733	1.54674	1.68588	N	du	hs
YML053C	tY(GUA)M1	0.522584	0.158757	0	8.99743	N	du	hs
YML038C	ncR1806	1.2844	0.194602	14.8771	3.10202	N	du	hs
YML037C	ncR1808	1.09105	0.289534	2.10461	2.53712	N	du	hs
YML007C-A	ncR1813	0.528758	0.602173	0.802278	2.66231	N	du	hs
YML005W	ncR1817	0.489955	0.0684733	1.12365	3.70607	N	du	hs
YMR005W	ncR1826	1.19883	0.364782	2.56383	3.70639	N	du	hs
YMR039C	ncR1847	0.750306	0.47347	4.66734	7.36546	N	du	hs
YMR054W	ncR1851	1.51213	0.536675	3.32435	2.10127	N	du	hs
YMR062C	ncR1854	6.59396	0.615831	7.67006	2.84476	N	du	hs
YMR068W	ncR1858	1.58991	0.515587	3.32679	27.873	N	du	hs
YMR074C	ncR1860	0.950102	0.240843	3.16327	2.27781	N	du	hs
YMR094W,YMR096W	ncR1873	3.48501	0.598023	21.2121	8.96213	N	du	hs
YMR120C	ncR1888	25.2141	0.619583	11.9074	7.24451	N	du	hs
YMR153W	ncR1906	0.898934	0.290294	2.14403	2.26066	N	du	hs
YMR179W	ncR1926	1.38172	0.440117	1.73928	2.74398	N	du	hs
YMR180C	ncR1927	1.11362	0.56524	0.940759	3.0616	N	du	hs
YMR183C	snR83	0.74851	0.238413	1.95741	10.6562	N	du	hs
YMR204C	ncR1939	4.70262	0.231238	2.14612	2.95905	N	du	hs
YMR292W	ncR1970	0.426518	0.290177	1.2328	1.95222	N	du	hs
YMR296C	ncR1971	0.699098	0.255615	4.30553	62.062	N	du	hs
YNL286W	tG(UCC)N	0.828096	0.424965	2.45348	12.2654	N	du	hs
YNL283C	ncR1989	1.82277	0.323812	5.08074	27.7251	N	du	hs
YNL222W	snR19	1.26076	0.261297	0.88098	6.48642	N	du	hs
YNL209W	ncR1997	0.18088	0.125996	0.834558	2.5163	N	du	hs
YNL176C	ncR2002	2.84105	0.293372	4.59068	6.39692	N	du	hs
YNL161W	ncR2004	1.25699	0.332899	2.83363	6.64557	N	du	hs
YNL126W	ncR2013	1.02483	0.21768	4.11421	8.33134	N	du	hs
YNL097C	ncR2018	1.53636	0.542359	2.67769	4.36053	N	du	hs
YNL083W	ncR2023	2.01925	0.327896	1.73705	51.5733	N	du	hs
YNL078W	ncR2024	1.08303	0.420249	5.0982	24.6259	N	du	hs
YNL073W	ncR2025	4.86336	0.526304	4.66226	7.16472	N	du	hs
YNL072W	ncR2025	3.19141	0.50546	4.66226	7.16472	N	du	hs
YNL031C	ncR2038	1.65788	0.591742	1.82374	17.103	N	du	hs
YNL026W	ncR2039	2.20771	0.180734	3.92577	4.38997	N	du	hs
YNL024C-A	snR66	1.26879	0.374248	1.33668	9.83526	N	du	hs
YNL024C-A	ncR2040	1.26879	0.374248	2.04753	21.1933	N	du	hs
YNL024C	ncR2040	1.61377	0.50549	2.04753	21.1933	N	du	hs
YNL024C	ncR2041	1.61377	0.50549	4.13696	11.1868	N	du	hs
YNL023C	ncR2042	0.553508	0.352908	1.00887	6.80045	N	du	hs
YNL022C	ncR2042	0.434564	0.319715	1.00887	6.80045	N	du	hs
YNL022C	ncR2043	0.434564	0.319715	0.694794	8.3408	N	du	hs
YNL010W	ncR2050	0.846982	0.379271	3.62164	17.9158	N	du	hs
YNR051C	ncR2058	0.216264	0.180542	0.459163	2.3426	N	du	hs
YNR067C	ncR2068	0.96207	0.149602	5.57274	2.35814	N	du	hs
YOL122C	ncR2112	3.2038	0.104	20.2057	3.31947	N	du	hs
YOL115W	ncR2114	0.547666	0.234817	0.57603	1.82865	N	du	hs
YOL034W	ncR2126	1.39695	0.423817	2.47436	10.8026	N	du	hs
YOL033W	ncR2126	2.25819	0.249709	2.47436	10.8026	N	du	hs
YOR025W	ncR2150	0.85894	0.594443	1.8614	23.5985	N	du	hs
YOR033C	ncR2154	1.42716	0.311365	2.40127	6.58445	N	du	hs
YOR140W	ncR2188	1.22779	0.605488	2.59613	3.20318	N	du	hs
YOR160W	ncR2192	0.298659	0.310993	0.622227	27.6199	N	du	hs
YOR172W	ncR2193	1.71233	0.515647	2.439	2.76687	N	du	hs
YOR201C	ncR2207	3.04973	0.213716	4.87748	1.89335	N	du	hs
YOR211C	ncR2211	1.61811	0.44296	1.26392	2.1407	N	du	hs
YOR222W	snR35	1.13238	0.266356	1.20395	2.37257	N	du	hs
YOR229W	ncR2213	0.949831	0.238181	1.54881	30.8123	N	du	hs
YOR298W	ncR2221	0.419969	0.566451	0.289229	10.1354	N	du	hs
YOR307C	ncR2226	0.370362	0.161186	1.11644	2.37932	N	du	hs
YOR344C	tM(CAU)O2	0.319187	0.585946	0.861444	16.6077	N	du	hs
YPL267W	ncR2283	2.86766	0.223884	0.709197	2.71752	N	du	hs
YPL266W	ncR2283	0.0890175	0.120357	0.709197	2.71752	N	du	hs
YPL256C	ncR2292	1.07437	0.0583816	1.69706	2.80605	N	du	hs
YPL184C	YPL185W	0.769605	0.161666	10.0166	3.28218	N	du	hs
YPL181W	ncR2299	1.19675	0.341681	3.96883	12.1097	N	du	hs
YPL105C	ncR2310	0.85381	0.238561	1.56516	4.19998	N	du	hs
YPL076W	ncR2312	0.388525	0.136436	1.02935	4.40379	N	du	hs
YPL075W	ncR2312	0.198209	0.464758	1.02935	4.40379	N	du	hs
YPL063W	ncR2313	1.83865	0.258043	1.90744	5.23263	N	du	hs
YPL060W	tC(GCA)P1	2.35717	0.377012	14.4887	219.085	N	du	hs
YPL056C,YPL055C	ncR2319	3.28883	0.626131	2.32168	4.51908	N	du	hs
YPR035W	ncR2351	1.33461	0.111562	4.3788	22.0832	N	du	hs
YPR063C	YPR064W	2.01227	0.444238	2.17639	2.02136	N	du	hs
YPR065W	ncR2355	1.02072	0.213426	4.19877	16.3626	N	du	hs
YPR066W	ncR2356	3.80574	0.611979	6.29663	2.32093	N	du	hs
YPR075C	ncR2358	3.24248	0.567268	1.24585	9.399	N	du	hs
YPR100W	YPR099C	7.49496	0.518841	10.1486	2.96587	N	du	hs
YPR125W	ncR2368	0.744231	0.122724	4.98491	84.2087	N	du	hs
YPR139C	ncR2370	1.07804	0.133921	16.0469	2.90632	N	du	hs
YPR139C	ncR2371	1.07804	0.133921	9.40142	1.50943	N	du	hs
YPR144C	snR45	0.101566	0.0520026	1.04091	4.84591	N	du	hs
YPR153W	ncR2374	0.993672	0.315872	2.45866	13.5834	N	du	hs
YBR183W	ncR0141	0.51541	18.6132	0.769061	0.266876	N	ud	hs
YDL138W	ncR0275	1.39074	1.5238	0.680535	0.577682	N	ud	hs
YDL138W	ncR0277	1.39074	1.5238	0.0504717	0.444731	N	ud	hs
YDL079C	ncR0285	7.41042	11.1838	1.16707	0.265172	N	ud	hs
YDR223W	ncR0374	4.91277	1.96719	5.23322	0.46113	N	ud	hs
YDR536W	ncR0531	1897.3	20.7504	4.87949	0.36843	N	ud	hs
YER015W	ncR0592	30.9962	3.80586	1.79653	0.188458	N	ud	hs
YER187W	ncR0659	1.88065	1.53605	2.21294	0.317707	N	ud	hs
YFL021W	YFL021C-A	21.5611	5.07751	1.22301	0.646711	N	ud	hs
YGL229C	ncR0749	2.87469	1.67925	0.807445	0.0750325	N	ud	hs
YGL089C	ncR0803	3.07502	13.5144	2.10606	0.601001	N	ud	hs
YGR287C	ncR0982	2.58648	2.62091	1.89923	0.485385	N	ud	hs
YGR288W	ncR0984	4.26517	3.50864	1.3883	0.421649	N	ud	hs
YHR078W	ncR1059	2.05587	2.49908	2.82466	0.492911	N	ud	hs
YHR126C	ncR1084	2.86238	3.62465	1.9389	0.243433	N	ud	hs
YIL160C	ncR1165	186.619	5.83819	4.44305	0.136263	N	ud	hs
YIL160C	ncR1166	186.619	5.83819	3.92292	0.288755	N	ud	hs
YJL216C,YJL215C	ncR1283	2.12424	1.63311	7.51836	0.358873	N	ud	hs
YJL216C,YJL215C	ncR1284	2.12424	1.63311	1.10851	0.583663	N	ud	hs
YJL020C	ncR1351	4.30691	1.82642	3.17887	0.588742	N	ud	hs
YJR106W,YJR107W	ncR1393	3.66304	2.08447	1.08573	0.495242	N	ud	hs
YJR115W	ncR1395	16.5055	28.6199	4.05244	0.56888	N	ud	hs
YJR161C	ncR1427	5.37152	1.93436	0.859245	0.352962	N	ud	hs
YKL093W	ncR1485	118.623	6.5045	2.84256	0.373586	N	ud	hs
YKL065W-A	ncR1505	6.26004	3.22049	1.13206	0.394121	N	ud	hs
YLR053C	ncR1608	14.9333	7.55335	0.805317	0.53889	N	ud	hs
YLR054C	ncR1608	6.04141	15.0308	0.805317	0.53889	N	ud	hs
YLR149C	ncR1652	15.5282	3.16045	1.14153	0.26005	N	ud	hs
YLR257W	ncR1694	1.10132	5.86414	0.566814	0.607538	N	ud	hs
YLR438W	ncR1773	0.540574	6.70835	0.931393	0.34045	N	ud	hs
YMR118C	ncR1887	3.31161	4.43438	2.9025	0.463023	N	ud	hs
YMR175W	ncR1922	28.7914	36.3125	82.5183	0.653013	N	ud	hs
YMR206W	ncR1942	46.8117	7.57118	0.997614	0.635793	N	ud	hs
YNL011C	ncR2049	2.18434	1.84931	0.917193	0.399275	N	ud	hs
YNR001C	ncR2053	96.4534	7.36757	1.08905	0.384642	N	ud	hs
YOR040W	ncR2157	8.06905	2.12066	1.33743	0.622479	N	ud	hs
YOR257W	ncR2217	1.72533	2.1004	0.716798	0.572154	N	ud	hs
YOR317W	ncR2229	6.26954	1.71248	0.803817	0.595195	N	ud	hs
YPL240C	ncR2295	0.741167	226.529	1.03733	0.416975	N	ud	hs
YPR193C	ncR2389	52.3893	2.22454	11.0047	0.156186	N	ud	hs

## Sheet: 1.5fold_Sc
Sense	Antisense	ScES/ScML_S	ScHS/ScML_S	ScES/ScML_AS	ScHS/ScML_AS	Trend_MLtoES	Trend_MLtoHS	Anticorrelated trend
YBR092C	ncR0120	0.471938	0.0992434	1.89063	10.0292	du	du	both
YBR141C	YBR141W-A	0.558592	0.0716889	3.52895	2.73209	du	du	both
YDL130W	ncR0279	0.235428	0.0806736	1.83268	6.05268	du	du	both
YDL129W	ncR0279	0.515409	0.360458	1.83268	6.05268	du	du	both
YDL055C	ncR0289	0.461966	0.078454	2.90894	2.14222	du	du	both
YDR212W	ncR0370	0.583419	0.275797	1.84561	5.38974	du	du	both
YDR222W	ncR0373	0.462173	0.63868	5.32959	4.11897	du	du	both
YDR224C	ncR0375	0.449687	0.28606	36.7903	109.479	du	du	both
YDR245W	ncR0384	0.469192	0.212375	2.48417	4.97367	du	du	both
YDR261C	ncR0393	0.58197	0.648206	3.83432	16.0778	du	du	both
YDR331W	ncR0471	0.547576	0.420715	11.7883	8.78079	du	du	both
YDR346C	ncR0478	0.413728	0.116975	6.54246	4.70323	du	du	both
YER011W	ncR0590	0.0522794	0.233661	11.5039	8.19419	du	du	both
YER055C	ncR0605	0.215334	0.205711	4.13947	14.1375	du	du	both
YER073W	ncR0616	0.312102	0.100822	11.746	23.3516	du	du	both
YGL209W	ncR0754	0.275314	0.0838851	9.29303	1.89353	du	du	both
YGL097W	ncR0798	0.621726	0.240754	2.11239	2.45806	du	du	both
YGL008C	YGL007W	0.658344	0.245523	1.96057	9.50614	du	du	both
YGR037C	ncR0852	0.450946	0.445386	4.59963	4.57096	du	du	both
YGR124W	ncR0906	0.274949	0.152879	2.54572	5.02738	du	du	both
YGR173W	ncR0925	0.490851	0.103245	4.68293	10.183	du	du	both
YGR177C	ncR0927	0.162023	0.151055	3.75802	10.1673	du	du	both
YGR283C	ncR0978	0.334596	0.0227097	4.83121	1.64639	du	du	both
YHR021C	ncR1040	0.19106	0.117198	2.34607	2.30385	du	du	both
YHR070W	YHR069C-A,YHR070C-A	0.569574	0.0789183	2.18957	2.51729	du	du	both
YJL212C	ncR1287	0.235717	0.500371	6.54244	3.33362	du	du	both
YJR147W	ncR1403	0.644772	0.190574	5.52801	1.63696	du	du	both
YKL128C	ncR1472	0.319562	0.627403	1.50341	8.06678	du	du	both
YLL012W	ncR1583	0.513415	0.128595	2.02589	1.96328	du	du	both
YLR121C	ncR1638	0.658045	0.620379	3.01471	6.37071	du	du	both
YLR172C	ncR1663	0.572601	0.150543	2.18085	1.89897	du	du	both
YLR397C	ncR1748	0.370902	0.114624	4.39666	1.74616	du	du	both
YLR420W	ncR1767	0.470004	0.129724	1.69753	2.57969	du	du	both
YML074C	ncR1794	0.496044	0.35067	2.67021	2.87507	du	du	both
YMR038C	ncR1846	0.528854	0.395779	1.83649	2.62649	du	du	both
YMR038C	ncR1847	0.528854	0.395779	1.88318	3.87371	du	du	both
YMR177W	ncR1923	0.463177	0.385044	3.3609	3.02387	du	du	both
YMR318C	ncR1981	0.314235	0.279052	10.8967	4.68497	du	du	both
YNL024C	ncR2040	0.295396	0.128872	2.81624	3.09844	du	du	both
YNL016W	ncR2047	0.44294	0.2793	14.0814	15.6725	du	du	both
YNR061C	ncR2065	0.488569	0.542698	2.09591	2.14503	du	du	both
YOL121C	ncR2112	0.198941	0.0749049	7.26484	8.0777	du	du	both
YOR001W	ncR2135	0.491938	0.0521236	1.89272	3.01167	du	du	both
YOR339C	ncR2232	0.295829	0.107729	6.01438	3.35703	du	du	both
YOR340C	ncR2232	0.290269	0.00840248	6.01438	3.35703	du	du	both
YOR346W	ncR2239	0.518599	0.108079	1.99059	3.64549	du	du	both
YPL266W	ncR2284	0.324354	0.0107073	1.70765	3.47828	du	du	both
YPL249C-A	ncR2293	0.244673	0.10968	2.24408	35.1518	du	du	both
YPR016C	ncR2341	0.516076	0.113051	2.57436	13.5069	du	du	both
YPR074C	ncR2358	0.243835	0.195352	4.19598	12.7643	du	du	both
YPR125W	ncR2368	0.630586	0.611893	3.31144	7.28769	du	du	both
YGL003C	ncR0839	1.58987	0.406459	0.640747	2.80887	ud	du	both
YLR214W	ncR1673	3.4173	0.250077	0.543041	5.07698	ud	du	both
YNL024C-A	snR66	1.5581	0.380452	0.525024	3.14682	ud	du	both
YEL049W	ncR0557	9.444	1.81567	0.430239	0.207809	ud	ud	both
YGR284C	ncR0979	1.67159	2.42185	0.644944	0.593452	ud	ud	both
YJL149W	ncR1306	2.23395	1.83293	0.371505	0.626408	ud	ud	both
YKL217W	ncR1438	856.465	4.5149	0.369003	0.483476	ud	ud	both
YKL061W	ncR1508	3.8974	1.81849	0.275367	0.556528	ud	ud	both
YKR046C	ncR1537	8.26249	2.4053	0.559569	0.463301	ud	ud	both
YLR151C	ncR1653	3.82094	2.08186	0.33245	0.122077	ud	ud	both
YLR251W,YLR252W	ncR1689	3.15849	14.5146	0.575962	0.590239	ud	ud	both
YLR446W	ncR1775	2.12561	3.2686	0.234977	0.318968	ud	ud	both
YOR178C	ncR2199	5.26982	3.5558	0.467287	0.6416	ud	ud	both
snR18,YAL003W	ncR0022	0.273758	1.09351	3.05492	29.7457	du	N	es
YBL027W	ncR0066	0.168795	0.0426565	3.05836	0.59182	du	N	es
YBR082C	ncR0112	0.605821	2.41609	2.66275	10.6784	du	N	es
YBR085W	ncR0114	0.162242	1.35224	8.20702	8.48855	du	N	es
YDL226C	ncR0259	0.646034	0.353241	1.63625	1.03037	du	N	es
YDR038C	ncR0326	0.630396	2.8259	2.03469	1.27768	du	N	es
YDR119W	ncR0356	0.343631	0.111535	2.5178	0.659222	du	N	es
YDR257C	ncR0391	0.630311	0.734263	2.03657	1.16942	du	N	es
YDR353W	ncR0482	0.510394	0.516292	5.59577	1.13832	du	N	es
YDR398W	ncR0497	0.477218	0.0229858	3.36623	0.402119	du	N	es
YDR414C	ncR0502	0.455632	0.304906	1.7827	0.416417	du	N	es
YDR418W	ncR0505	0.137147	0.091792	1.50219	0.878644	du	N	es
YEL055C	ncR0555	0.332474	0.0503335	1.56139	1.37927	du	N	es
YER056C-A	ncR0607	0.116135	0.102749	2.49952	0.649935	du	N	es
YER060W	ncR0610	0.327167	0.444982	2.57487	0.912592	du	N	es
YFL031W	ncR0688	0.583663	2.87244	39.5326	2.50677	du	N	es
YGL258W	ncR0739	0.646344	0.0682413	1.90504	0.944839	du	N	es
YGL189C,YGL188C-A	ncR0763	0.235365	0.183556	1.53597	0.720957	du	N	es
YGL103W	ncR0794	0.138613	0.0660303	3.74992	0.734635	du	N	es
YGL101W	ncR0794	0.598089	0.114001	3.74992	0.734635	du	N	es
YGR097W	ncR0886	0.516801	0.854209	10.7895	3.05143	du	N	es
YGR249W	ncR0961	0.328127	3.00712	1.88717	69.6772	du	N	es
YGR260W	ncR0971	0.559887	0.994865	3.14609	17.4352	du	N	es
YGR260W	ncR0972	0.559887	0.994865	4.74702	2.71594	du	N	es
YHL011C	ncR1018	0.474028	0.0550739	6.83242	1.06684	du	N	es
YHR062C	ncR1053	0.419841	0.06292	4.84735	1.29967	du	N	es
YHR072W-A	ncR1057	0.460818	0.106721	1.65022	1.2833	du	N	es
YHR085W	ncR1062	0.319465	0.0331042	2.80067	0.978232	du	N	es
YHR094C	ncR1071	0.142413	0.107684	1.97404	0.824193	du	N	es
YHR098C	ncR1076	0.622805	0.913297	3.35188	10.2725	du	N	es
YHR143W	ncR1091	0.544891	0.0138427	1.87203	0.897892	du	N	es
YHR179W	ncR1106	0.55183	1.14313	3.333	2.17678	du	N	es
YIL103W	ncR1183	0.406254	0.0247492	2.5266	1.2915	du	N	es
YJL035C	ncR1347	0.566595	3.16074	1.91425	5.92587	du	N	es
YJR094W-A	ncR1385	0.310028	0.157378	9.01169	0.396664	du	N	es
YJR116W	ncR1396	0.557153	0.723463	1.99213	12.6266	du	N	es
YKL152C	ncR1464	0.261975	0.835372	18.2827	7.68438	du	N	es
YKL127W	ncR1476	0.4367	0.394058	2.53724	1.022	du	N	es
YKL072W	ncR1490	0.244491	0.862444	1.98642	2.62154	du	N	es
YKL029C	YKL031W	0.218417	0.0448119	4.89554	1.41006	du	N	es
YLR073C	ncR1615	0.328042	0.0718692	9.36702	0.294151	du	N	es
YLR074C	ncR1615	0.454912	0.0412134	9.36702	0.294151	du	N	es
YLR099C	ncR1625	0.656929	1.44995	1.91081	2.42294	du	N	es
YLR130C	ncR1643	0.450487	0.345179	4.2406	1.01983	du	N	es
YLR372W	ncR1744	0.177862	0.102868	1.94727	0.255477	du	N	es
YML123C	ncR1786	0.526691	0.005399	2.00774	0.450862	du	N	es
YMR130W	ncR1893	0.463643	0.405673	1.57675	0.568526	du	N	es
YMR146C	ncR1902	0.563894	0.0853196	11.9322	1.37733	du	N	es
YMR259C	ncR1961	0.448619	0.138671	1.58036	0.816662	du	N	es
YMR266W	ncR1962	0.540674	0.668654	4.18891	1.64677	du	N	es
YMR316W	ncR1977	0.313107	8.72784	6.48494	8.07207	du	N	es
YMR318C	ncR1980	0.314235	0.279052	3.57083	1.16478	du	N	es
YNL238W	ncR1994	0.609749	0.609226	2.19564	1.10981	du	N	es
YNL095C	ncR2020	0.462201	0.283926	3.24259	1.48065	du	N	es
YNL024C	ncR2041	0.295396	0.128872	2.53925	1.10999	du	N	es
YNL023C	ncR2041	0.656443	0.201971	2.53925	1.10999	du	N	es
YNR003C	YNR003W-A	0.38264	0.0622164	4.3173	0.129911	du	N	es
YOR006C	ncR2138	0.469203	0.12375	4.04007	0.879256	du	N	es
YOR051C	ncR2161	0.23874	0.27718	1.9933	0.713903	du	N	es
YOR098C	ncR2171	0.578232	0.257509	2.12553	1.00906	du	N	es
YOR137C	ncR2187	0.60446	1.25033	6.39136	3.44574	du	N	es
YOR192C-C	ncR2206	0.317439	1.4461	1.89643	0.878973	du	N	es
YOR204W	ncR2210	0.38993	1.06708	1.74908	3.78502	du	N	es
YOR271C	snR8	0.437725	0.149758	1.86921	0.446706	du	N	es
YOR276W	snR31	0.426526	0.200642	2.16216	1.25491	du	N	es
YPL250C	ncR2293	0.629989	65.7829	2.24408	35.1518	du	N	es
YPR114W	ncR2360	0.658086	0.396207	2.47403	1.20036	du	N	es
YPR118W	ncR2361	0.387928	0.126448	1.89092	1.38366	du	N	es
YBR036C	TLC1	1.7729	1.06306	0.513357	0.506944	ud	N	es
YBR230W-A	LSR1	10.7655	2.55879	0.646976	0.834672	ud	N	es
YBR239C	ncR0155	1.55309	0.327191	0.645002	0.664184	ud	N	es
YDL137W	ncR0277	3.08666	0.359581	0.227168	0.33444	ud	N	es
YDR036C	ncR0324	3.41189	0.488564	0.27544	0.147756	ud	N	es
YDR409W	ncR0501	1.61508	1.58077	0.576823	0.809348	ud	N	es
YER133W	tH(GUG)E2	1.54195	0.737639	0.338939	1.44648	ud	N	es
YER139C	ncR0638	2.73171	1.05458	0.193603	0.864567	ud	N	es
YGL095C	tE(UUC)G1	2.03061	0.60477	0.232815	1.10688	ud	N	es
YGL004C	ncR0839	2.43433	3.09446	0.640747	2.80887	ud	N	es
YGR030C	ncR0851	3.19457	0.25254	0.584353	0.798534	ud	N	es
YGR110W	ncR0896	35.3354	9.84865	0.585094	1.00046	ud	N	es
YGR241C	ncR0957	1.50394	1.15666	0.399656	1.5847	ud	N	es
YGR248W	ncR0958	32.2683	140.034	0.414188	24.3254	ud	N	es
YGR248W	ncR0960	32.2683	140.034	0.591378	28.5681	ud	N	es
YHR001W	ncR1029	2.03888	1.22313	0	5.05596	ud	N	es
YHR156C	snR71	1.90468	8.41563	0.240006	1.04376	ud	N	es
YHR156C	ncR1098	1.90468	8.41563	0.460124	14.5939	ud	N	es
YJL219W	ncR1276	6.12481	9.54554	0.0554035	7.63285	ud	N	es
YKR039W	ncR1534	11.082	2.15008	0.547165	3.79673	ud	N	es
YLL023C	ncR1576	2.25446	2.10881	0.350596	5.21647	ud	N	es
YLR028C	snR30	1.81467	1.476	0.494187	4.79876	ud	N	es
YLR258W	ncR1696	6.9042	6.49499	0.439322	1.5738	ud	N	es
YLR453C	ncR1778	2.52608	0.474146	0.596642	0.0887272	ud	N	es
YML003W,YML002W	ncR1820	1.64081	1.63852	0.361936	0.708629	ud	N	es
YNR068C,YNR069C	ncR2069	4.73239	22.738	0.336985	6.3934	ud	N	es
YOL013C	tP(UGG)O1	1.64755	2.48047	0.245923	4.80033	ud	N	es
YOR368W	ncR2248	1.70359	0.417272	0.342944	0.154863	ud	N	es
YAL039C	ncR0017	3.79677	0.200732	7.67585	1.55999	N	du	hs
YBL106C	ncR0053	1.37477	0.496431	3.39844	1.87867	N	du	hs
YBL072C	snR56	0.19114	0.073253	1.0419	2.4123	N	du	hs
YBL016W	ncR0068	1.66088	0.148383	68.1267	17.2925	N	du	hs
YBL006C	YBL006W-A	1.10735	0.560224	2.9082	2.29092	N	du	hs
YBR038W	ncR0092	1.29916	0.468519	8.97823	5.2579	N	du	hs
YBR069C	ncR0106	1.73095	0.211919	2.46479	2.42847	N	du	hs
YBR086C	ncR0119	0.750553	0.611863	1.40942	6.78016	N	du	hs
YBR091C	ncR0120	0.948346	0.188678	1.89063	10.0292	N	du	hs
YBR115C	ncR0128	0.972457	0.255518	4.24882	7.61795	N	du	hs
YBR127C	YBR126W-A,YBR126W-B	0.877479	0.584254	2.21604	6.16485	N	du	hs
YBR196C-A,YBR196C-B	ncR0145	0.352077	0.521645	0.40587	2.45354	N	du	hs
YBR197C	ncR0145	1.25773	0.522685	0.40587	2.45354	N	du	hs
YBR200W	ncR0147	2.09219	0.65759	10.5647	9.85215	N	du	hs
YBR213W	ncR0153	0.876615	0.572126	6.5164	4.34084	N	du	hs
YCL049C	ncR0191	5.90975	0.368338	3.5258	6.5384	N	du	hs
YCR002C	ncR0208	1.04783	0.490024	4.30195	4.72732	N	du	hs
YCR023C	ncR0222	2.14925	0.498541	7.84954	14.4231	N	du	hs
YCR024C-B,YCR024C-A	ncR0223	1.92895	0.190347	2.69546	5.86083	N	du	hs
YCR026C	ncR0223	1.69484	0.437172	2.69546	5.86083	N	du	hs
YDL194W	ncR0266	3.51128	0.44232	6.97536	8.42068	N	du	hs
YDL182W	ncR0270	1.16429	0.0712809	3.53411	3.55293	N	du	hs
YDL078C	ncR0286	5.00556	0.5024	7.10843	1.65097	N	du	hs
YDL047W	ncR0295	1.13817	0.463334	1.66418	4.1599	N	du	hs
YDR002W	ncR0308	0.377057	0.551265	0.467851	6.61732	N	du	hs
YDR033W	ncR0317	1.3221	0.157099	2.46094	4.23816	N	du	hs
YDR046C	ncR0337	1.15336	0.208579	0.665792	2.97668	N	du	hs
YDR049W	YDR048C	0.888791	0.530736	4.25251	1.98483	N	du	hs
YDR051C	ncR0340	1.33537	0.382733	1.76756	13.2704	N	du	hs
YDR086C	ncR0347	0.792261	0.363465	1.45475	3.22739	N	du	hs
YDR111C	ncR0355	0.767477	0.36694	3.29435	2.24886	N	du	hs
YDR135C	ncR0361	1.0465	0.217432	3.32036	2.68667	N	du	hs
YDR135C	ncR0362	1.0465	0.217432	4.00742	7.54348	N	du	hs
YDR170C	ncR0363	0.874151	0.559052	2.49237	1.75469	N	du	hs
YDR185C	ncR0366	0.777696	0.495135	0.313733	2.28589	N	du	hs
YDR260C	ncR0393	0.952897	0.263518	3.83432	16.0778	N	du	hs
YDR345C	ncR0476	0.0343463	0.0143035	0.955307	4.57539	N	du	hs
YDR351W	ncR0481	0.984683	0.443502	12.8315	1.78608	N	du	hs
YDR352W	ncR0481	0.82437	0.397811	12.8315	1.78608	N	du	hs
YDR439W	ncR0513	1.2722	0.554928	2.13102	2.16982	N	du	hs
YEL064C	ncR0551	2.36518	0.410592	75.1682	5.60486	N	du	hs
YEL063C	ncR0551	1.18889	0.401311	75.1682	5.60486	N	du	hs
YEL009C	YEL008W	1.88812	0.235267	4.32473	2.21493	N	du	hs
YER036C	ncR0596	0.355154	0.243604	0.0924379	5.25414	N	du	hs
YER063W	ncR0611	1.92577	0.63679	4.06282	1.82606	N	du	hs
YER072W	ncR0616	0.895509	0.488024	11.746	23.3516	N	du	hs
YER077C	ncR0620	1.16375	0.6265	2.16197	3.30336	N	du	hs
YER088C	ncR0621	1.2758	0.611987	2.57461	1.87437	N	du	hs
YER089C	ncR0621	0.82374	0.427906	2.57461	1.87437	N	du	hs
YER102W	ncR0624	0.116117	0.0587107	0.726687	30.2884	N	du	hs
YER120W	ncR0627	0.995894	0.431965	33.7073	2.16569	N	du	hs
YER146W	ncR0639	1.20899	0.532393	17.3619	8.15075	N	du	hs
YFL004W	ncR0702	1.05078	0.297272	1.19722	2.32486	N	du	hs
YFR006W	tF(GAA)F	1.16191	0.506481	0.291745	1.78441	N	du	hs
YGL255W	ncR0742	0.586821	0.371807	0.711117	3.06504	N	du	hs
YGL226W	tV(AAC)G3	2.41252	0.355956	1.6857	2.11914	N	du	hs
YGL210W	ncR0754	1.22607	0.359911	9.29303	1.89353	N	du	hs
YGL200C	ncR0760	1.18779	0.630566	13.9643	16.9601	N	du	hs
YGL171W	ncR0771	0.267592	0.0148182	1.0111	12.1643	N	du	hs
YGL083W	ncR0806	1.0673	0.33723	2.99751	4.18172	N	du	hs
YGL068W	ncR0809	2.16205	0.367846	0.706928	1.99226	N	du	hs
YGL032C	ncR0829	1.59439	0.108309	9.15243	1.71546	N	du	hs
YGL029W	ncR0830	0.223665	0.0206694	0.135576	47.8194	N	du	hs
YGL007C-A	YGL007W	0.829478	0.291782	1.96057	9.50614	N	du	hs
YGR017W	ncR0842	0.783816	0.60495	1.86575	3.50391	N	du	hs
YGR029W	tD(GUC)G2	1.99081	0.392285	1.28243	2.35943	N	du	hs
YGR036C	ncR0852	0.852488	0.624648	4.59963	4.57096	N	du	hs
YGR049W	ncR0861	1.52643	0.293539	2.64674	3.62184	N	du	hs
YGR049W	YGR050C	1.52643	0.293539	3.24363	5.10153	N	du	hs
YGR054W	ncR0863	0.606748	0.277377	0.460823	4.61026	N	du	hs
YGR092W	ncR0882	1.84058	0.498813	10.1107	1.99359	N	du	hs
YGR093W	ncR0882	0.72813	0.166391	10.1107	1.99359	N	du	hs
YGR096W	ncR0883	1.42556	0.346376	0.713097	2.08514	N	du	hs
YGR140W	ncR0910	1.08431	0.346425	9.60813	201.079	N	du	hs
YGR163W	tR(UCU)G2	1.34562	0.622943	1.21439	7.75035	N	du	hs
YGR177C	YGR176W	0.162023	0.151055	0.71521	6.23625	N	du	hs
YGR181W	ncR0929	1.60425	0.290185	46.4395	7.81471	N	du	hs
YGR221C	ncR0948	1.23087	0.355703	6.21221	1.77919	N	du	hs
YGR247W	ncR0958	1.28007	0.521605	0.414188	24.3254	N	du	hs
YGR286C	ncR0980	0.288083	0.114236	1.15135	1.55919	N	du	hs
YHL040C	ncR1005	3.2555	0.432347	2.45357	15.2267	N	du	hs
YHL025W	ncR1013	1.18096	0.627171	0.0641681	1.87697	N	du	hs
YHR011W	ncR1035	3.17783	0.468134	2.58165	3.37471	N	du	hs
YHR025W	ncR1041	0.299278	0.182423	0.583617	29.2618	N	du	hs
YHR122W	ncR1080	1.3503	0.31646	3.68993	3.11372	N	du	hs
YIL121W	ncR1171	0.875067	0.140395	3.83866	2.2526	N	du	hs
YIL121W	ncR1172	0.875067	0.140395	2.75356	1.8034	N	du	hs
YIL090W	ncR1187	0.921893	0.179865	2.09981	2.11962	N	du	hs
YIL085C	ncR1192	0.730898	0.481644	20.6711	5.38701	N	du	hs
YIL051C	ncR1209	2.3034	0.506375	1.98325	5.4013	N	du	hs
YIL014W	ncR1223	1.23501	0.281024	1.7281	1.68871	N	du	hs
YIR001C	ncR1232	2.84564	0.573168	4.83292	1.61013	N	du	hs
YIR026C	ncR1245	0.34726	0.0829393	0.908939	2.15344	N	du	hs
YJL145W	ncR1307	0.44544	0.170124	1.02113	2.20177	N	du	hs
YJR101W	ncR1390	1.29904	0.266583	4.27027	7.61651	N	du	hs
YJR148W	ncR1403	6.19353	0.553508	5.52801	1.63696	N	du	hs
YKL198C	ncR1440	1.24225	0.652423	2.26317	1.67554	N	du	hs
YKL186C	ncR1446	1.18974	0.446163	18.1584	4.51452	N	du	hs
YKL176C	ncR1450	0.945709	0.257486	3.5843	1.55323	N	du	hs
YKL164C	ncR1455	1.02092	0.585512	6.30834	4.57965	N	du	hs
YKL096W-A	ncR1482	1.07492	0.180294	25.2891	4.3853	N	du	hs
YKL068W-A	ncR1500	1.00178	0.267056	2.04727	3.3471	N	du	hs
YKL045W	ncR1512	1.6261	0.356807	5.2414	3.72328	N	du	hs
YKL045W	ncR1513	1.6261	0.356807	1.80763	13.4765	N	du	hs
YLL061W	ncR1554	1.10306	0.174175	5.97418	1.93099	N	du	hs
YLL061W	ncR1555	1.10306	0.174175	49.9389	44.1568	N	du	hs
YLL054C	ncR1564	1.74779	0.325108	5.56642	36.9672	N	du	hs
YLL038C	ncR1567	1.04784	0.216348	3.61519	5.06034	N	du	hs
YLL036C	ncR1568	0.929923	0.492937	2.81705	4.54889	N	du	hs
YLL027W	ncR1572	2.39757	0.327526	4.6898	12.8952	N	du	hs
YLL022C	ncR1577	1.52365	0.240857	3.05773	13.8011	N	du	hs
YLL022C	ncR1578	1.52365	0.240857	3.94504	3.68904	N	du	hs
YLL013C	ncR1582	1.44165	0.602613	3.18089	3.52157	N	du	hs
YLL011W	ncR1583	0.696459	0.0925586	2.02589	1.96328	N	du	hs
YLR029C	ncR1596	0.152625	0.0616379	1.42802	2.11857	N	du	hs
YLR042C	ncR1601	0.404957	0.0385546	0.941813	2.41637	N	du	hs
YLR044C	ncR1604	0.0735894	0.288023	1.34055	3.74841	N	du	hs
YLR059C	ncR1612	1.33978	0.345284	3.86544	1.76931	N	du	hs
YLR071C	ncR1614	1.13836	0.483627	2.55091	3.38021	N	du	hs
YLR079W	ncR1616	1.32279	0.50533	3.57869	2.19572	N	du	hs
YLR090W	ncR1621	2.02402	0.522102	5.73185	1.63758	N	du	hs
YLR091W	ncR1621	1.59118	0.481384	5.73185	1.63758	N	du	hs
YLR090W	ncR1622	2.02402	0.522102	2.24052	2.17362	N	du	hs
YLR091W	ncR1622	1.59118	0.481384	2.24052	2.17362	N	du	hs
YLR091W	ncR1623	1.59118	0.481384	3.06009	2.70934	N	du	hs
YLR106C	ncR1627	0.256751	0.30207	1.23214	5.63468	N	du	hs
YLR110C	YLR111W	0.790383	0.324081	8.38457	28.9592	N	du	hs
YLR114C	ncR1636	1.0676	0.34408	1.61954	8.67662	N	du	hs
YLR218C	ncR1675	2.4543	0.3675	5.49453	52.6862	N	du	hs
YLR229C	ncR1681	1.20652	0.244908	39.6189	3.8008	N	du	hs
YLR237W	ncR1684	3.00055	0.574053	15.0109	2.2236	N	du	hs
YLR237W	ncR1685	3.00055	0.574053	6.47578	1.69975	N	du	hs
YLR274W	ncR1704	1.24546	0.611795	3.64656	2.06635	N	du	hs
YLR355C	ncR1739	0.355704	0.0391108	0.5391	9.31523	N	du	hs
YLR407W	ncR1756	1.21695	0.199034	2.28508	2.77278	N	du	hs
YLR412W	ncR1760	0.771717	0.307243	0.350391	2.53582	N	du	hs
YLR450W	ncR1777	1.28212	0.482967	3.2037	1.71734	N	du	hs
YML119W	ncR1787	2.34258	0.556109	10.3723	2.45565	N	du	hs
YML119W	ncR1788	2.34258	0.556109	9.06233	20.1643	N	du	hs
YML087C	ncR1791	24.2543	0.359152	6.82094	1.62215	N	du	hs
YML086C	ncR1791	0.922845	0.218729	6.82094	1.62215	N	du	hs
YML053C	tY(GUA)M1	0.989314	0.583667	0.130501	4.56612	N	du	hs
YMR003W	ncR1824	1.49932	0.419901	1.43983	2.81586	N	du	hs
YMR005W	ncR1826	0.822155	0.616387	2.53125	3.20254	N	du	hs
YMR006C	YMR007W	0.215754	0.111975	1.16508	1.90795	N	du	hs
YMR042W	ncR1848	1.29523	0.565445	3.89577	3.60221	N	du	hs
YMR081C	ncR1865	3.23085	0.423814	3.65577	1.59297	N	du	hs
YMR153W	ncR1906	0.721032	0.451357	2.21556	2.75194	N	du	hs
YMR171C	ncR1918	1.52415	0.432175	1.56781	6.64536	N	du	hs
YMR183C	snR83	0.723272	0.463626	0.571423	2.59001	N	du	hs
YMR194W	ncR1931	0.190336	0.0455894	0.547517	5.21928	N	du	hs
YMR199W	ncR1937	2.0942	0.133846	4.06918	2.37581	N	du	hs
YMR247C	ncR1952	0.861806	0.363363	1.99171	2.04212	N	du	hs
YMR267W	ncR1962	1.58447	0.315504	4.18891	1.64677	N	du	hs
YMR319C	ncR1981	1.38982	0.553456	10.8967	4.68497	N	du	hs
YMR319C	ncR1982	1.38982	0.553456	4.0539	2.66211	N	du	hs
YNL240C	ncR1992	1.50006	0.237192	2.82484	3.14662	N	du	hs
YNL222W	snR19	1.34643	0.562288	0.929243	2.17139	N	du	hs
YNL209W	ncR1997	0.208008	0.0169492	0.812324	2.22163	N	du	hs
YNL161W	ncR2004	1.46044	0.54497	1.46487	3.91983	N	du	hs
YNL096C	ncR2019	0.210814	0.0873084	0.793797	7.60955	N	du	hs
YNL087W	ncR2022	0.423556	0.210778	1.09948	1.69522	N	du	hs
YNL086W	ncR2022	2.01353	0.414658	1.09948	1.69522	N	du	hs
YNL078W	ncR2024	1.11089	0.40338	2.22939	26.6515	N	du	hs
YNL072W	ncR2025	1.12977	0.214211	4.42901	3.33444	N	du	hs
YNL056W	ncR2027	1.43049	0.634847	5.18956	1.90203	N	du	hs
YNL035C	ncR2035	0.796736	0.291785	0.881241	414.117	N	du	hs
YNL024C-A	ncR2040	1.5581	0.380452	2.81624	3.09844	N	du	hs
YNL010W	ncR2050	0.740112	0.222751	4.7317	3.65614	N	du	hs
YNL005C	ncR2051	3.01687	0.601754	6.93136	20.3779	N	du	hs
YNR055C	ncR2061	1.24441	0.487224	12.316	11.4443	N	du	hs
YNR067C	ncR2067	1.04101	0.143114	4.14129	1.90903	N	du	hs
YOL152W	ncR2105	61.5003	0.178233	22.4375	2.47523	N	du	hs
YOL152W	ncR2106	61.5003	0.178233	0.955602	4.43143	N	du	hs
YOL147C	ncR2107	2.66613	0.39787	5.77302	11.149	N	du	hs
YOL122C	ncR2111	3.5239	0.536502	5.03161	4.60505	N	du	hs
YOL122C	ncR2112	3.5239	0.536502	7.26484	8.0777	N	du	hs
YOL080C	YOL079W	0.344259	0.0095952	1.17475	6.03973	N	du	hs
YOL033W	ncR2126	1.68394	0.607101	3.03132	5.04056	N	du	hs
YOL012C	ncR2131	1.75541	0.513267	2.84752	1.56314	N	du	hs
YOL001W	ncR2133	1.33557	0.435136	2.80728	1.87748	N	du	hs
YOR002W	ncR2135	1.29356	0.636013	1.89272	3.01167	N	du	hs
YOR071C	ncR2168	0.853742	0.595562	3.34965	1.7167	N	du	hs
YOR126C	ncR2182	2.06569	0.415627	1.76926	1.85328	N	du	hs
YOR138C	ncR2187	2.57439	0.620559	6.39136	3.44574	N	du	hs
YOR140W	ncR2188	2.05913	0.418906	3.85921	1.5088	N	du	hs
YOR222W	snR35	0.96674	0.296009	0.768348	1.52092	N	du	hs
YOR229W	ncR2213	1.71408	0.242249	2.0437	21.4968	N	du	hs
YOR236W	ncR2216	0.893836	0.299076	2.79998	18.3067	N	du	hs
YOR307C	ncR2225	1.00094	0.548141	2.91028	5.76835	N	du	hs
YOR307C	ncR2226	1.00094	0.548141	4.2839	3.77426	N	du	hs
YOR329C	ncR2231	1.89675	0.581101	3.94238	1.63154	N	du	hs
YOR329C	YOR329W-A	1.89675	0.581101	20.3363	16.4051	N	du	hs
YPL241C	ncR2295	0.869122	0.0919277	1.78453	1.62514	N	du	hs
YPL184C	ncR2298	1.07586	0.254703	1.41089	3.3741	N	du	hs
YPL105C	ncR2310	0.887463	0.400517	2.72696	3.91679	N	du	hs
YPL076W	ncR2312	1.12722	0.440296	2.18291	3.55082	N	du	hs
YPR002W	tF(GAA)P1	44.0212	0.529761	1.22085	3.3154	N	du	hs
YPR010C-A	tK(CUU)P	23.8129	0.531174	2.48279	1.89072	N	du	hs
YPR057W	ncR2354	1.09513	0.18042	5.35865	1.50304	N	du	hs
YPR100W	YPR099C	3.53531	0.499018	6.00102	2.08351	N	du	hs
YPR139C	ncR2371	1.22903	0.653316	5.64649	4.57178	N	du	hs
YPR153W	ncR2374	1.40994	0.598897	1.66754	76.1775	N	du	hs
YPR155C	ncR2375	3.60127	0.46042	4.16026	5.42883	N	du	hs
YPR159W	ncR2380	0.730929	0.295224	4.37547	41.2667	N	du	hs
YPR183W	ncR2386	0.819725	0.391179	3.96296	4.21084	N	du	hs
YBR001C	ncR0075	4.34747	3.32091	0.985677	0.564782	N	ud	hs
YBR033W	ncR0090	38.6498	1.79178	1.56833	0.414058	N	ud	hs
YBR053C	ncR0097	10.6382	6.1782	1.02511	0.523104	N	ud	hs
YBR284W	ncR0159	2.41933	5.40248	0.720202	0.383198	N	ud	hs
YCR098C	ncR0235	4.0698	2.67287	1.00405	0.631295	N	ud	hs
YDL247W	ncR0249	2.91547	2.29828	1.14233	0.442467	N	ud	hs
YDL138W	ncR0277	1.10785	2.03743	0.227168	0.33444	N	ud	hs
YDL079C	ncR0285	12.3489	3.01529	1.01495	0.582722	N	ud	hs
YDR223W	ncR0374	10.0335	5.88283	1.39784	0.593312	N	ud	hs
YEL069C	ncR0550	2.03363	8.23405	1.54139	0.643307	N	ud	hs
YER175W-A	ncR0653	2.91274	1.86481	0.818471	0.395427	N	ud	hs
YGL248W	ncR0746	2.66526	2.19764	1.55453	0.495814	N	ud	hs
YGL205W	ncR0755	123.757	2.61537	1.86194	0.472532	N	ud	hs
YGL053W	ncR0814	2.90441	3.18532	3.03581	0.528458	N	ud	hs
YGL052W,YGL051W	ncR0814	1.79639	2.19635	3.03581	0.528458	N	ud	hs
YGR028W	ncR0849	2.98439	1.89395	1.52928	0.61053	N	ud	hs
YGR121C	ncR0900	4.44603	3.41313	1.75686	0.553581	N	ud	hs
YGR149W	ncR0914	2.68515	3.05869	1.12601	0.31241	N	ud	hs
YGR288W	ncR0984	3.11154	3.38211	3.3774	0.011891	N	ud	hs
YHR160C	ncR1099	36.9114	8.73512	2.07343	0.522317	N	ud	hs
YJL185C	ncR1290	17.2549	4.07757	1.57393	0.494753	N	ud	hs
YJL038C	ncR1342	5.73333	5.92483	4.78933	0.346796	N	ud	hs
YJR160C	ncR1425	1.82992	1.60527	1.28749	0.424012	N	ud	hs
YKL094W	ncR1485	1.53075	1.54902	1.53397	0.492129	N	ud	hs
YKL093W	ncR1485	21.953	1.74123	1.53397	0.492129	N	ud	hs
YKR039W	ncR1532	11.082	2.15008	1.64467	0.437643	N	ud	hs
YLR030W,YLR031W	ncR1597	3.58898	4.37971	1.04261	0.634484	N	ud	hs
YLR053C	ncR1608	9.23129	6.57723	0.761491	0.415139	N	ud	hs
YLR213C	ncR1672	2.8559	3.25961	4.60424	0.645796	N	ud	hs
YMR105C	ncR1879	5.11714	23.2051	17.3022	0.137748	N	ud	hs
YMR118C	ncR1887	27.7633	2.38432	1.34679	0.594575	N	ud	hs
YNL020C	ncR2044	1.1863	2.6897	0.949364	0.397841	N	ud	hs
YOL132W	ncR2109	2.16536	2.03565	1.93545	0.274681	N	ud	hs
YOR134W	ncR2185	4.26795	3.02579	1.04391	0.55522	N	ud	hs
YOR190W	ncR2205	1.26067	2.01814	3.48924	0.608327	N	ud	hs
YOR351C	ncR2242	3.72833	6.65235	1.2926	0.615857	N	ud	hs
YPR026W	ncR2344	6.6485	5.57968	3.3284	0.543487	N	ud	hs

## Sheet: 1.5fold_ScSpConserve
Sense	Antisense	Trend_MLtoES	Trend_MLtoHS	Inverse transcriptiom trend
YBR092C	ncR0120	du	du	both
YDL130W	ncR0279	du	du	both
YDR212W	ncR0370	du	du	both
YLR172C	ncR1663	du	du	both
YML074C	ncR1794	du	du	both
YMR318C	ncR1981	du	du	both
YNL016W	ncR2047	du	du	both
YOL121C	ncR2112	du	du	both
YOR346W	ncR2239	du	du	both
YPL266W	ncR2284	du	du	both
YPL249C-A	ncR2293	du	du	both
snR18,YAL003W	ncR0022	du	N	es
YBL027W	ncR0066	du	N	es
YBR082C	ncR0112	du	N	es
YDL226C	ncR0259	du	N	es
YDR398W	ncR0497	du	N	es
YER056C-A	ncR0607	du	N	es
YER060W	ncR0610	du	N	es
YGR260W	ncR0971	du	N	es
YGR260W	ncR0972	du	N	es
YHR094C	ncR1071	du	N	es
YHR179W	ncR1106	du	N	es
YIL103W	ncR1183	du	N	es
YJR094W-A	ncR1385	du	N	es
YLR073C	ncR1615	du	N	es
YLR074C	ncR1615	du	N	es
YMR259C	ncR1961	du	N	es
YNL238W	ncR1994	du	N	es
YNL095C	ncR2020	du	N	es
YNR003C	YNR003W-A	du	N	es
YOR051C	ncR2161	du	N	es
YBR036C	TLC1	ud	N	es
YDL137W	ncR0277	ud	N	es
YGR241C	ncR0957	ud	N	es
YGR248W	ncR0958	ud	N	es
YGR248W	ncR0960	ud	N	es
YAL039C	ncR0017	N	du	hs
YBR038W	ncR0092	N	du	hs
YBR086C	ncR0119	N	du	hs
YBR197C	ncR0145	N	du	hs
YBR213W	ncR0153	N	du	hs
YDL047W	ncR0295	N	du	hs
YDR051C	ncR0340	N	du	hs
YDR135C	ncR0361	N	du	hs
YDR135C	ncR0362	N	du	hs
YEL064C	ncR0551	N	du	hs
YEL063C	ncR0551	N	du	hs
YER063W	ncR0611	N	du	hs
YER089C	ncR0621	N	du	hs
YER102W	ncR0624	N	du	hs
YFR006W	tF(GAA)F	N	du	hs
YGL255W	ncR0742	N	du	hs
YGL226W	tV(AAC)G3	N	du	hs
YGL200C	ncR0760	N	du	hs
YGL171W	ncR0771	N	du	hs
YGL068W	ncR0809	N	du	hs
YGL029W	ncR0830	N	du	hs
YGL007C-A	YGL007W	N	du	hs
YGR029W	tD(GUC)G2	N	du	hs
YGR049W	ncR0861	N	du	hs
YGR049W	YGR050C	N	du	hs
YGR140W	ncR0910	N	du	hs
YGR163W	tR(UCU)G2	N	du	hs
YGR177C	YGR176W	N	du	hs
YGR247W	ncR0958	N	du	hs
YHL040C	ncR1005	N	du	hs
YJL145W	ncR1307	N	du	hs
YKL186C	ncR1446	N	du	hs
YKL096W-A	ncR1482	N	du	hs
YLL038C	ncR1567	N	du	hs
YLL036C	ncR1568	N	du	hs
YML053C	tY(GUA)M1	N	du	hs
YMR005W	ncR1826	N	du	hs
YMR153W	ncR1906	N	du	hs
YMR183C	snR83	N	du	hs
YNL222W	snR19	N	du	hs
YNL209W	ncR1997	N	du	hs
YNL161W	ncR2004	N	du	hs
YNL078W	ncR2024	N	du	hs
YNL072W	ncR2025	N	du	hs
YNL024C-A	ncR2040	N	du	hs
YNL010W	ncR2050	N	du	hs
YNR067C	ncR2067	N	du	hs
YOL122C	ncR2111	N	du	hs
YOL122C	ncR2112	N	du	hs
YOL033W	ncR2126	N	du	hs
YOR140W	ncR2188	N	du	hs
YOR222W	snR35	N	du	hs
YOR229W	ncR2213	N	du	hs
YOR307C	ncR2225	N	du	hs
YOR307C	ncR2226	N	du	hs
YPL184C	ncR2298	N	du	hs
YPL105C	ncR2310	N	du	hs
YPL076W	ncR2312	N	du	hs
YPR100W	YPR099C	N	du	hs
YPR139C	ncR2371	N	du	hs
YPR153W	ncR2374	N	du	hs
YDL138W	ncR0277	N	ud	hs
YDL079C	ncR0285	N	ud	hs
YDR223W	ncR0374	N	ud	hs
YGR028W	ncR0849	N	ud	hs
YGR288W	ncR0984	N	ud	hs
YKL093W	ncR1485	N	ud	hs
YLR053C	ncR1608	N	ud	hs
YMR118C	ncR1887	N	ud	hs

## Sheet: Sheet1
Sense	Antisense	ScES/ScML_S	ScHS/ScML_S	ScES/ScML_AS	ScHS/ScML_AS	SpES/SpML_S	SpHS/SpML_S	SpES/SpML_AS	SpHS/SpML_AS	SiginificantChangeCondition
YBR085W	ncR0114	0.162242	1.35224	8.20702	8.48855	0.0355172	0.443129	0.054452	4.97645	q
YBR091C	ncR0120	0.948346	0.188678	1.89063	10.0292	NA	NA	NA	NA	ScHS
YBR092C	ncR0120	0.471938	0.0992434	1.89063	10.0292	NA	NA	NA	NA	ScHS
YCR024C-B,YCR024C-A	ncR0223	1.92895	0.190347	2.69546	5.86083	NA	NA	NA	NA	ScHS
YDL130W	ncR0279	0.235428	0.0806736	1.83268	6.05268	0.333612	0.402166	3.04313	3.1951	ScHS
YER011W	ncR0590	0.0522794	0.233661	11.5039	8.19419	NA	NA	NA	NA	ScESHS
YER102W	ncR0624	0.116117	0.0587107	0.726687	30.2884	0.12485	0.193528	0.939645	16.4892	ScHSSpHS
YGL171W	ncR0771	0.267592	0.0148182	1.0111	12.1643	0.032555	0.0264639	0.67478	2.57356	ScHSSpHS
YGL029W	ncR0830	0.223665	0.0206694	0.135576	47.8194	0.0374505	0.115275	0	30.4989	ScHSSpHS
YGR124W	ncR0906	0.274949	0.152879	2.54572	5.02738	0.856723	0.528216	5.45654	3.27609	ScHS
YGR173W	ncR0925	0.490851	0.103245	4.68293220352157 (ML=0)	10.1830069622737(ML=0)	NA	NA	NA	NA	ScHS
YGR177C	YGR176W	0.162023	0.151055	0.71521	6.23625	0.801553	0.582275	3.00917	19.8474	ScHS
YGR177C	ncR0927	0.162023	0.151055	3.75802	10.1673	0.801553	0.582275	2.98255	2.34204	ScESHS
YHR025W	ncR1041	0.299278	0.182423	0.583617	29.2618	NA	NA	NA	NA	ScHS
YJL219W	ncR1276	6.12481	9.54554	0.0554035	7.63285	NA	NA	NA	NA	ScES
YLL061W	ncR1555	1.10306	0.174175	49.9389	44.1568	3.18235	0.640114	1.37048	0.909796	ScHS
YLR355C	ncR1739	0.355704	0.0391108	0.5391	9.31523	0.394905	0.118553	3.22741	4.3262	ScHSSpESHS
YMR194W	ncR1931	0.190336	0.0455894	0.547517	5.21928	0.218432	0.109702	4.06366	8.88414	ScHSSpESHS
YNL096C	ncR2019	0.210814	0.0873084	0.793797	7.60955	NA	NA	NA	NA	ScHS
YOL121C	ncR2112	0.198941	0.0749049	7.26484	8.0777	0.121306	0.253142	20.2057	3.31947	ScESHSSpESHS
YOL080C	YOL079W	0.344259	0.0095952	1.17475	6.03973	0.0657371	0.00509326	0.160592	0.355727	ScHSSpHS!!!
YPL249C-A	ncR2293	0.244673	0.10968	2.24408	35.1518	0.192361	0.289015	2.30658	31.0297	ScESHSSpESHS
YPR016C	ncR2341	0.516076	0.113051	2.57436	13.5069	NA	NA	NA	NA	ScHS
YPR074C	ncR2358	0.243835	0.195352	4.19598	12.7643	NA	NA	NA	NA	ScHS
ML=0, only shows the BPKM of ES or HS
NA, genes/transcripts do not exist in Sp
